# Supplementary material for: Diagnostic accuracy of MRI for detecting nerve injury in brachial plexus birth injury
Source: Br J Radiol. 2024 Oct 21;98(1165):36–44. doi: 10.1093/bjr/tqae214 (PMC11652713; doi:10.1093/bjr/tqae214)
Supplement: tqae214_Supplementary_Data [file tqae214_supplementary_data.zip]

Archive with 3 entries (2 files):
- tqae214_Supplementary_Data/
- tqae214_Supplementary_Data/PRISMA_2020_checklist.docx
- tqae214_Supplementary_Data/Supplementary material BJR.docx
